# Supplementary material for: Dose-Dependent Effects of Pear (Pyrus communis L.) Juice on Kombucha Polyphenols, Antioxidant Capacity, and Enzyme Inhibition
Source: Molecules. 2026 Jan 20;31(2):371. doi: 10.3390/molecules31020371 (PMC12844145; doi:10.3390/molecules31020371)
Supplement: Supplementary file 1 [file molecules-31-00371-s001.zip]

Archive with 1 entries (1 files):
- molecules-4075711-supplementary.pdf
